# Supplementary material for: Studies on the Reaction of Dietary Methylglyoxal and Creatine during Simulated Gastrointestinal Digestion and in Human Volunteers
Source: Nutrients. 2022 Aug 31;14(17):3598. doi: 10.3390/nu14173598 (PMC9460645; doi:10.3390/nu14173598)
Supplement: Supplementary file 1 [file nutrients-14-03598-s001.zip]

Archive with 1 entries (1 files):
- nutrients-1888525-supplementary.pdf
